# Supplementary material for: Overexpression of Pin1 and rho signaling partners correlates with metastatic behavior and poor recurrence-free survival of hepatocellular carcinoma patients
Source: BMC Cancer. 2019 Jul 19;19:713. doi: 10.1186/s12885-019-5919-3 (PMC6642482; doi:10.1186/s12885-019-5919-3)
Supplement: Supplementary file 2 — Table S2. Pin1, RhoA and RhoC expressions (fold to actin) in all HCC samples and the patient’s clinicopathological parameters. (XLSX 25 kb) [file 12885_2019_5919_MOESM2_ESM.xlsx]

## Sheet: Data
Patient	Age	HBsAg	Tumor size	Cirrhosis	Stage code 1=high, 0-low	Metastasis code 1=yes, 0=no	Recurrence code 1=yes, 0=no	Recurrence Time (months)	Status (1=event, 0=censored)	Pin1fold	RhoAfold	RhoCfold
1	61-70	YES	7.5	YES	1	0	1	60	1	0.127221	1.29752	0.589774
2	61-70	YES	2	YES	0	0	0	60	0	0.117733	1.26819	0.866806
3	51-60	YES	4.8	YES	0	0	1	60	1	0.0971301	2.20551	1.5513
4	over 80	YES	5	NO	0	0	1	2	1	0.0631048	1.13745	0.881149
5	over 80	NO	5	NO	0	0	1	6	1	0.151277	2.05187	0.751161
6	71-80	YES	4.7	NO	0	0	0	60	0	0.0371117	1.09636	0.721159
7	61-70	NO	4.5	NO	0	0	0	60	0	0.157961	1.59089	0.737198
8	61-70	YES	5.8	YES	0	0	0	60	0	0.0649025	0.632603	0.258925
9	61-70	NO	4	NO	1	1	1	60	1	0.060458	1.0288	0.349242
10	under 40	NO	4	YES	0	0	0	60	0	0.0713776	0.546672	0.35119
11	41-50	YES	4.5	YES	0	0	0	12	0	0.0450124	0.913346	0.528164
12	51-60	NO	2	YES	0	0	0	60	0	0.0186044	0.41564	0.446187
13	51-60	YES	5	YES	0	0	1	1	1	0.341173	6.57254	4.33482
14	over 80	NO	10	NO	1	0	1	60	1	0.215475	4.5588	1.18603
15	71-80	NO	4.5	YES	0	0	0	60	0	0.66132	9.11073	2.5318
16	71-80	YES	3	NO	0	0	1	55	1	0.421906	7.59436	7.89858
17	71-80	YES	18	NO	1	0	1	60	1	0.315648	7.29534	1.45822
18	61-70	YES	12	NO	0	0	0	60	0	0.625432	47.6968	4.56394
19	71-80	YES	2.5	NO	0	0	0	60	0	0.0387039	0.724699	0.181581
20	51-60	YES	2	YES	0	0	0	60	0	0.0697786	1.0867	0.432698
21	61-70	YES	3	YES	0	0	0	60	0	0.0476965	1.05878	0.453253
22	71-80	YES	3.2	YES	0	0	0	60	0	0.043247	0.747206	0.160006
23	71-80	YES	1.8	YES	1	1	1	60	1	0.0583028	1.67482	0.685663
24	71-80	YES	5	YES	0	0	0	60	0	0.0217506	0.789562	0.533312
25	over 80	YES	5.5	YES	0	0	0	60	0	0.0748813	1.1326	0.621076
26	71-80	YES	4.5	YES	0	0	1	60	1	0.0657688	1.23469	0.547806
27	51-60	YES	4	YES	1	1	1	3	1	0.0410467	0.928548	0.251289
28	41-50	NO	11	NO	0	0	0	60	0	0.101267	1.99786	0.706269
29	51-60	YES	4.5	NO	0	0	0	60	0	0.0300258	0.821877	0.286543
30	61-70	YES	4.5	YES	1	1	1	40	1	0.0770187	1.5666	0.506241
31	41-50		7	NO	1	1	1	15	1	0.0579487	1.16312	0.57665
32	71-80	YES	9	YES	1	1	1	9	1	0.14914	3.68994	0.601185
33	over 80	NO	2.2	Mild	1	1	1	14	1	0.0592065	0.924781	0.416063
34	41-50	NO	17	Mild	1	1	1	12	1	0.024471	0.519014	0.1838
35	61-70	YES	9	YES	0	0	0	60	0	0.0289446	0.480784	0.38262
36	71-80	YES	5	NO	1	0	1	52	1	0.128178	1.01509	0.470493
37	51-60	YES	14	NO	1	1	1	7	1	0.0488593	1.74604	0.896806
38	61-70	NO	16	NO	1	1	1	16	1	0.116178	1.93612	0.762722
39	41-50		12	YES	1	1	1	3	1	0.0476689	0.970168	0.356106
40	41-50	NO	6	NO	0	0	1	1	1	0.0540392	0.830036	0.359822
41	71-80	YES	8	NO	1	1	1	53	1	0.0692169	0.340551	0.414342
42	51-60	YES	8	NO	1	1	1	13	1	0.0546313	1.52332	0.501116
43	61-70	YES	2	YES	1	1	1	29	1	0.27078	6.76833	1.91232
44	over 80	YES	5	NO	1	1	1	60	1	0.373479	7.66334	4.89322
45	61-70	YES	3	YES	1	1	1	60	1	0.0951583	3.3568	1.37402
46	61-70	YES	6.3	YES	1	1	1	4	1	0.295653	4.66386	2.56766
47	71-80	YES	3	NO		0	1	11	1	0.0377958	3.28229	1.31072
48	61-70	YES	3.5	NO		1	1	21	1	0.519647	5.61905	2.6737
49	61-70	YES	11.5	YES	1	1	1	60	1	0.260362	3.80726	1.78213
50	61-70	NO	2	YES	1	1	1	12	1	0.0603955	1.1124	0.46605
51	51-60	YES	10.5	NO		1	1	6	1	0.176965	6.05683	4.29231
52	51-60	YES	19	NO	1	1	1	6	1	0.0540006	2.16244	1.23677
53	51-60	NO	10	YES		0	1	4	1	0.057765	2.35452	0.438303
54	51-60	YES	3	YES	0	0	0	60	0	0.137864	3.7093	1.40866
55	61-70	YES	9	YES	1	1	1	60	1	0.557187	4.56265	1.73572
56	61-70	YES	3.1	YES	0	0	0	60	0	0.119715	2.51822	0.773709
57	51-60	YES	9	YES	1	1	1	38	1	0.319169	2.71747	0.782582
58	51-60	YES	7	NO	1	1	1	26	1	0.925241	2.75684	1.97954
59	71-80	YES	14	NO	1	1	1	6	1	0.160427	2.74767	1.38464
60	61-70	NO	3.5	YES	1	1	1	27	1	1.38005	18.6648	7.66754
61	41-50	YES	7	YES	1	0	1	44	1	#VALUE!	0.0160716	0.00323829
62	under 40	YES	10.5	NO	1	1	0	3	0	0.116134	0.0653906	0.040465
63	under 40	YES	4.5	NO	0	0	0	60	0	0.00554372	0.139094	0.111402
64	41-50	YES	5	YES	NA	0	1	60	1	0.0544222	0.0757603	0.00975946
65	61-70	YES	3.5	NO	NA	0	0	24	0	0.277646	0.111447	0.0530915
66	61-70	YES	5	NO	0	0	0	60	0	0.00552505	0.0652378	0.0931142
67	61-70	YES	7.5	NO	1	0	0	12	0	0.196061	0.0998022	0.093637
68	51-60	YES	6	YES	0	0	0	36	0	0.00524107	0.171466	0.0887206
69	71-80	YES	6.5	YES	0	0	0	60	0	0.00899756	0.0933259	0.0339598
70	51-60	NO	14	NO	0	0	0	36	0	0.075432	0.049047	0.0113932
71	41-50	YES	5	NO	0	0	0	60	0	0.0195322	0.0722835	0.05472
72	51-60	YES	9	NO	1	0	0	60	0	0.0605459	0.120677	0.120063
73	51-60	YES	10	YES	0	0	0	60	0	0.102613	0.0547529	0.0795356
74	51-60	YES	3.5	YES	1	0	0	60	0	0.018737	0.188775	0.20035
75	61-70	YES	6.5	YES	0	0	0	12	0	0.0239917	0.190109	0.187098
76	51-60	NO	6.5	NO	1	0	1	59	1	0.0394546	0.477022	0.153166
77	71-80	YES	5	NO	0	0	0	60	0	0.0087038	0.0884054	0.0464357
78	41-50	YES	5	NO	0	0	0	60	0	0.0131531	0.188733	0.286141
79	41-50	YES	18.5	NO	1	1	0	14	0	0.0171337	0.0908169	0.08042
80	under 40	YES	9.5	NO	0	0	1	26	1	0.00590933	0.203728	0.115628
81	41-50	YES	11.5	NO	1	1	0	59	0	0.00393772	0.0435688	0.0444029
82					NA	0	0	12	0	0.00590445	0.0618485	0.0516015
83	under 40	YES	12	YES	1	1	0	12	0	0.0188655	0.123771	0.114997
84	71-80	NO	12	NO	0	0	0	60	0	0.00788258	0.220517	0.112492
85	41-50	YES	7.5	NO	0	0	1	46	1	0.00205322	0.081762	0.0643837
86	61-70	YES	7	NO	0	0	0	3	0	0.346963	0.0936309	0.105643
87	61-70	YES	5.5	YES	0	0	0	60	0	0.0166402	0.126839	0.0546022
88	under 40	YES	5	YES	0	0	0	12	0	0.000916377	0.188886	0.115005
89	41-50	YES	7	NO	1	0	1	10	1	0.0701971	0.0434925	0.03853
90	61-70	YES			NA	0	0	60	0	0.00127486	0.117441	0.0850545
91	41-50	YES	4	NO	0	0	1	60	1	0.00299011	0.0702614	0.0614924
92	61-70	YES	17	YES	0	0	1	60	1	0.00651938	0.132038	0.263009
93	under 40	YES	22	NO	0	0	0	60	0	0.00396406	0.0524983	0.0457463
94	41-50	YES	8	NO	0	0	0	60	0	0.000320314	0.0822224	0.050993
95	61-70	YES	12	NO	0	0	1	60	1	0.000135362	0.0653892	0.102563
96	51-60	NO	8	NO	1	0	0	60	0	0.000306717	0.0703625	0.0421121
97	41-50	YES	5	NO	0	0	0	60	0	4.07671e-05	0.274039	0.132352
98	61-70	NO	5	NO	0	0	0	60	0	0.00106944	0.216789	0.237648
99	41-50	YES	5.5	NO	0	0	0	60	0	0.000421923	0.345568	0.144687
100	41-50	YES	8.5	YES	1	0	1	46	1	0.000126311	0.402944	0.212866
101	61-70	NO	10	NO	0	0	1	37	1	9.26849e-05	0.0963408	0.190939
102	51-60	YES	7.5	NO	1	1	0	4	0	0.000175327	5.37895	6.63473
103	41-50	YES	6	NO	0	0	0	60	0	0.000338631	0.11428	0.0901395
104	51-60		15	NO	1	0	1	1	1	0.000254845	0.598972	0.301425
105	41-50	YES	9	YES	NA	0	1	58	1	0.00031925	0.0260505	0.0372102
106	51-60	YES	4.8	YES	0	0	0	60	0	0.000576622	0.16488	0.222792
107	71-80		10	NO	0	0	0	60	0	0.000681789	0.166569	0.129283
108	51-60	YES	6.5	NO	0	0	0	60	0	0.000254548	0.156042	0.0956743
109	51-60	YES	13	MINIMAL	0	0	0	60	0	0.000733679	0.797991	0.465672
110	51-60	YES	13	NO	0	0	1	48	1	0.000263079	4.72899	2.08737
111	51-60	YES	14	YES	0	0	1	17	1	0.0052081	0.953796	0.643999
112	51-60	YES	10	NO	0	0	0	60	0	0.000183675	0.0947726	0.0525301
113	41-50	YES	14	YES	0	0	1	3	1	0.000463401	33.6368	13.1448
114	51-60	YES	5	NO	0	0	1	31	1	0.00323155	0.528496	0.289364
115	51-60	YES	17	NO	1	1	0	16	0	0.000922912	0.203643	0.131529
116	41-50	YES	8	NO	0	0	1	60	1	0.000265774	0.149924	0.0683379
117	41-50	YES	17	NO	1	0	0	12	0	0.00253665	0.562646	0.188303
118	61-70	YES	6	NO	1	0	1	60	1	0.00139263	0.402697	0.350654
119	51-60	NO	18	NO	1	1	0	3	0	0.000690336	0.812513	1.32671
120	61-70		10	NO	1	0	1	41	1	0.00206823	0.173045	0.357321
121	61-70	YES	4	NO	0	0	0	60	0	0.000438358	0.412742	0.779552
122	61-70	YES	17	NO	0	0	1	30	1	5.07696e-05	0.173221	0.0947395
123	41-50	YES	11	NO	0	0	1	37	1	0.000795469	0.55758	0.260429
124	under 40	YES	3.8	NO	0	0	0	60	0	0.000148351	0.623113	0.32683
125	51-60	YES	8	YES	0	0	0	60	0	0.000100099	0.0884097	0.0470964
126	41-50	YES	7	NO	0	0	0	60	0	7.19673e-05	0.244714	0.148794
127	41-50	YES	4	YES	0	0	1	60	1	0.000579561	0.192416	0.188219
128	61-70	NO	13	NO	1	0	1	16	1	0.0739935	#VALUE!	#VALUE!
129					NA	NA	NA	20	NA	#DIV/0!	7.70519	6.17834
130	51-60	YES	11	NO	1	0	0	15	0	0.00364381	1.14183	0.77095
131	41-50	YES	6.5	YES	0	0	0	60	0	0.00175262	0.0757875	0.0767227
132	61-70	YES	7	YES	0	0	0	3	0	0.000417547	0.122814	0.0380431
133	41-50	YES	11	NO	0	0	0	60	0	0.00116026	0.185792	0.141242
134	51-60	YES	20	YES	0	0	0	15	0	0.000605208	0.116839	0.066716
135	51-60	YES	2.9	YES	NA	0	1	20	1	0.000389397	0.035709	0.0248313
136	61-70	NO	4.5	YES	0	0	0	60	0	0.0013337	0.120923	0.030858
137	61-70	NO	7	YES	0	0	0	60	0	0.00110491	0.0512404	0.040827
138	under 40	NO	4	YES	0	0	0	60	0	0.00403892	0.0506042	0.0444941
139	61-70	YES	5	NO	0	0	0	60	0	0.00197057	0.070591	0.116783
140	61-70	NO	3.5	YES	0	0	1	60	1	0.00162218	0.0797671	0.0425843
